# Supplementary material for: Development of freeway-based test scenarios for applying new car assessment program to automated vehicles
Source: PLoS One. 2022 Jul 21;17(7):e0271532. doi: 10.1371/journal.pone.0271532 (PMC9302810; doi:10.1371/journal.pone.0271532)
Supplement: S1 File — (ZIP) [file pone.0271532.s001.zip]

Archive with 4 entries (4 files):
- Results of AHP Average Importance Index.csv
- Results of AHP Individual Importance Index.csv
- Results of ahp survey.csv
- results of priority of functional scenarios used AHP.csv
