# Supplementary material for: Development of freeway-based test scenarios for applying new car assessment program to automated vehicles
Source: PLoS One. 2022 Jul 21;17(7):e0271532. doi: 10.1371/journal.pone.0271532 (PMC9302810; doi:10.1371/journal.pone.0271532)
Supplement: S1 File — (ZIP) [file pone.0271532.s001.zip › Results of AHP Average Importance Index.csv]

Average Importance Index - Depth1
Attributes	Scores for the geometric mean	Scores for the arithmetic mean
Ease of new car assessment program (NCAP) test	0.09	0.12
Traffic safety effectiveness	0.44	0.39
Technical challenge	0.20	0.19
Clarity of evaluation results	0.11	0.11
Differentiation from existing assessments	0.16	0.19
[ Total ]	1.00	1.00
[ Max Eigenvalue ]	5.06	5.66
[ Consistency Index ]	0.02	0.17
[ Consistency Ratio ]	0.01	0.15
