# Supplementary material for: Development of freeway-based test scenarios for applying new car assessment program to automated vehicles
Source: PLoS One. 2022 Jul 21;17(7):e0271532. doi: 10.1371/journal.pone.0271532 (PMC9302810; doi:10.1371/journal.pone.0271532)
Supplement: S1 File — (ZIP) [file pone.0271532.s001.zip › Results of AHP Individual Importance Index.csv]

Individual Importance Index
ID	Max Eigenvalue	Consistency Index	Consistency Ratio	Depth1 - Importance
				Ease of new car assessment program (NCAP) test	Traffic safety effectiveness	Technical challenge	Clarity of evaluation results	Differentiation from existing assessments
Person1	5.24	0.06	0.05	0.26	0.51	0.13	0.06	0.03
Person2	5.61	0.15	0.14	0.09	0.47	0.07	0.27	0.10
Person3	7.35	0.59	0.53	0.40	0.27	0.06	0.23	0.03
Person4	5.29	0.07	0.07	0.06	0.12	0.28	0.03	0.51
Person5	5.41	0.10	0.09	0.14	0.37	0.27	0.11	0.11
Person6	5.24	0.06	0.05	0.03	0.26	0.13	0.06	0.51
Person7	5.09	0.02	0.02	0.05	0.48	0.21	0.05	0.21
Person8	5.56	0.14	0.13	0.04	0.36	0.29	0.12	0.20
Person9	6.68	0.42	0.38	0.02	0.55	0.25	0.12	0.05
Person10	5.14	0.03	0.03	0.07	0.51	0.17	0.07	0.18
