# Supplementary material for: Development of freeway-based test scenarios for applying new car assessment program to automated vehicles
Source: PLoS One. 2022 Jul 21;17(7):e0271532. doi: 10.1371/journal.pone.0271532 (PMC9302810; doi:10.1371/journal.pone.0271532)
Supplement: S1 File — (ZIP) [file pone.0271532.s001.zip › Results of ahp survey.csv]

ID	Q1	Q2	Q3	Q4	Q5	Q6	Q7	Q8	Q9	Q10
Person1	11	7	5	3	5	3	1	7	5	7
Person2	13	7	13	11	6	7	4	11	9	6
Person3	3	5	11	3	5	5	5	9	9	5
Person4	11	13	7	15	12	5	13	3	11	17
Person5	12	12	7	9	8	8	7	8	8	9
Person6	15	13	11	17	7	5	11	7	13	15
Person7	15	13	9	13	7	3	7	5	9	13
Person8	15	15	12	13	9	6	7	9	7	12
Person9	15	15	15	15	3	3	3	3	3	3
Person10	13	11	9	11	5	5	7	7	9	11
