# Supplementary material for: Development of freeway-based test scenarios for applying new car assessment program to automated vehicles
Source: PLoS One. 2022 Jul 21;17(7):e0271532. doi: 10.1371/journal.pone.0271532 (PMC9302810; doi:10.1371/journal.pone.0271532)
Supplement: S1 File — (ZIP) [file pone.0271532.s001.zip › results of priority of functional scenarios used AHP.csv]

Dangerous Situation	Detailed Situations	average					weighted multiplication					Sum	Rank	Code
		Ease of new car assessment program (NCAP) test	Traffic safety effectiveness	Technical challenge	Clarity of evaluation results	Differentiation from existing assessments	Ease of new car assessment program (NCAP) test	Traffic safety effectiveness	Technical challenge	Clarity of evaluation results	Differentiation from existing assessments
Dangerous situations while driving at high and/or low speed	A situation in which an automated vehicle (AV) is traveling in a zone where the lane joins the adjacent lane, while the target vehicle is traveling in the adjacent lane.	4.25	4.25	2.5	4	2.75	0.49	1.66	0.47	0.45	0.54	3.6	15	D-01
Dangerous situations while driving at high and/or low speed	A situation in which a target vehicle exists in the adjacent lane while driving in an area that is closed through a traffic cone below the standard or operated differently from the existing lane, depending on the cause of construction.	4	3.75	3.75	3.75	3.75	0.46	1.46	0.7	0.42	0.73	3.78	9	D-02
Dangerous situations while driving at high and/or low speed	A situation in which the lane separates.	4	2.5	2.25	3	2	0.46	0.98	0.42	0.34	0.39	2.59	23	D-03
Dangerous situations while driving at high and/or low speed	A situation with multiple lanes, such as a color guidance line.	4.25	3.25	3.5	3.5	3.25	0.49	1.27	0.65	0.4	0.63	3.44	19	D-04
Dangerous situations while driving at high and/or low speed	An accident occurs right in front of the AV in the adjacent line, causing car(s) to invade the road where the AV is driving.	2.75	4.75	3.75	4	4	0.32	1.85	0.7	0.45	0.78	4.1	5	D-05
Dangerous situations while driving at high and/or low speed	A situation where lanes are blurry and difficult to recognize.	4.25	4	3	3.5	3.25	0.49	1.56	0.56	0.4	0.63	3.64	12	D-06
Dangerous situations while driving at high and/or low speed	Target vehicle staggered ahead of the autonomous vehicle.	3.25	4	3.75	2.5	3.25	0.38	1.56	0.7	0.28	0.63	3.55	16	D-07
Dangerous situations while driving at high and/or low speed	The color of the road surface varies from lane to lane.	3.25	2.5	3.25	2.25	2.5	0.38	0.98	0.61	0.25	0.49	2.7	22	D-08
Dangerous situations while driving at high and/or low speed	Wet road surface condition.	4.25	4.5	4	4.25	3.5	0.49	1.76	0.75	0.48	0.68	4.15	4	D-09
Dangerous situations while driving at high and/or low speed	There is a pothole or puddle in front of the AV.	2.75	3.5	3.5	3.25	3.5	0.32	1.37	0.65	0.37	0.68	3.38	20	D-10
Dangerous situations while driving at high and/or low speed	A situation in which one of the AV sensors fails.	4	4.5	3.5	3.75	3.25	0.46	1.76	0.65	0.42	0.63	3.93	7	D-11
Dangerous situations while driving at high and/or low speed	An AV reeling in the strong wind.	1.75	3.5	3.25	3	4	0.2	1.37	0.61	0.34	0.78	3.29	21	D-12
Dangerous situations while driving at high and/or low speed	Joining the platooning line in front of AV while driving alone.	4.5	4	2.5	4	3.75	0.52	1.56	0.47	0.45	0.73	3.73	10	D-13
Dangerous situations while driving at high and/or low speed	A situation which needs to take-over safely to road conditions such as fog/inclement weather during automated platooning driving.	2.75	4.75	3.75	4.5	3.5	0.32	1.85	0.7	0.51	0.68	4.06	6	D-14
Dangerous situations due to stationary object	A sudden drop from the leading target vehicle.	4.25	4.25	3.25	3.75	2.75	0.49	1.66	0.61	0.42	0.54	3.71	11	S-01
Dangerous situations due to stationary object	A sudden jump of wild animals in front of the AV.	3	4.25	3.25	3.75	3	0.35	1.66	0.61	0.42	0.58	3.62	14	S-02
Dangerous situations due to stationary object	A situation in which the preceding AV is urgently braking due to an obstacle in front of the automated driving platooning.	3.75	5	3.5	4.75	3	0.43	1.95	0.65	0.54	0.58	4.16	3	S-03
Dangerous situations due to cut-in	The driving lane of the AV was not congested and a target vehicle suddenly cut in from the queue of a heavily congested adjacent lane.	3	5	4	4	4	0.35	1.95	0.75	0.45	0.78	4.27	1	I-01
Dangerous situations due to cut-in	A sudden cut-in of a stationary target vehicle in the adjacent lane.	3.25	4	3.25	3.25	3	0.38	1.56	0.61	0.37	0.58	3.49	17	I-02
Dangerous situations due to cut-in	Aggressive cut-in target vehicle on the adjacent lane.	2.25	5	4	4.25	3.75	0.26	1.95	0.75	0.48	0.73	4.17	2	I-03
Dangerous situations due to cut-in	Cut-in situation in lane change prohibited zones (solid line).	3.5	3.75	3.25	3.75	3.75	0.41	1.46	0.61	0.42	0.73	3.63	13	I-04
Dangerous situations due to cut-in	Target vehicle intervenes while driving in a platoon of AVs. The rear vehicle of the platooning should automatically widen the gap.	2.75	4.25	4	3.5	4	0.32	1.66	0.75	0.4	0.78	3.9	8	I-05
Dangerous situations due to cut-out	A target vehicle driving ahead of an AV comes back in after cutting out.	3	3.5	3.5	3.5	3.5	0.35	1.37	0.65	0.4	0.68	3.44	18	O-01
